# Supplementary material for: Towards High Performance: Solution-Processed Perovskite Solar Cells with Cu-Doped CH3NH3PbI3
Source: Nanomaterials (Basel). 2024 Jan 12;14(2):172. doi: 10.3390/nano14020172 (PMC10821043; doi:10.3390/nano14020172)
Supplement: Supplementary file 1 [file nanomaterials-14-00172-s001.zip]

Archive with 1 entries (1 files):
- nanomaterials-2803650-supplementary.pdf
